# Supplementary material for: Time-Course Transcriptome Analysis of Aquilegia vulgaris Root Reveals the Cell Wall’s Roles in Salinity Tolerance
Source: Int J Mol Sci. 2023 Nov 17;24(22):16450. doi: 10.3390/ijms242216450 (PMC10671252; doi:10.3390/ijms242216450)
Supplement: Supplementary file 1 [file ijms-24-16450-s001.zip]

Archive with 3 entries (3 files):
- Figure S1.pdf
- Figure S2.pdf
- TableS1-S3.xlsx
